# Supplementary material for: A Rapid RT-LAMP Assay for SARS-CoV-2 with Colorimetric Detection Assisted by a Mobile Application
Source: Diagnostics (Basel). 2022 Mar 29;12(4):848. doi: 10.3390/diagnostics12040848 (PMC9032071; doi:10.3390/diagnostics12040848)
Supplement: Supplementary file 1 [file diagnostics-12-00848-s001.zip]

Archive with 2 entries (1 files):
- diagnostics-1541070-supplementary/
- diagnostics-1541070-supplementary/diagnostics-1541070-supplementary.pdf
